# Supplementary material for: ONX-0914 Alleviates Impaired Diabetic Wound Healing by Restoring Redox Homeostasis and Modulating Pro-Inflammatory Response
Source: Medicina (Kaunas). 2026 Jun 9;62(6):1122. doi: 10.3390/medicina62061122 (PMC13304357; doi:10.3390/medicina62061122)
Supplement: Supplementary file 1 [file medicina-62-01122-s001.zip]

Archive with 1 entries (1 files):
- medicina-4262315-supplementary.pdf
